# Supplementary material for: Exploring the Therapeutic Potential of trans-Chalcone: Modulation of MicroRNAs Linked to Breast Cancer Progression in MCF-7 Cells
Source: Int J Mol Sci. 2023 Jun 28;24(13):10785. doi: 10.3390/ijms241310785 (PMC10341840; doi:10.3390/ijms241310785)
Supplement: Supplementary file 1 [file ijms-24-10785-s001.zip]

Archive with 1 entries (1 files):
- ijms-2409666-supplementary.xlsx
