# Supplementary material for: Exploring the Therapeutic Potential of trans-Chalcone: Modulation of MicroRNAs Linked to Breast Cancer Progression in MCF-7 Cells
Source: Int J Mol Sci. 2023 Jun 28;24(13):10785. doi: 10.3390/ijms241310785 (PMC10341840; doi:10.3390/ijms241310785)
Supplement: Supplementary file 1 [file ijms-24-10785-s001.zip › ijms-2409666-supplementary.xlsx]

## Sheet: Sheet 1
ID	Description	GeneRatio	BgRatio	pvalue	p.adjust	qvalue	geneID	Count
hsa05206	MicroRNAs in cancer	12/41	310/8223	1.97178e-08	3.19428e-06	2.0548e-06	MET/SPRY2/FOXP1/NOTCH1/MAP2K1/CCNE2/RPS6KA5/CDK6/NOTCH2/ROCK1/MDM4/FSCN1	12
hsa05224	Breast cancer	7/41	147/8223	6.834e-06	0.000395558	0.000254453	NOTCH1/MAP2K1/RPS6KB1/CDK6/NOTCH2/JAG1/KIT	7
hsa04015	Rap1 signaling pathway	8/41	210/8223	7.32515e-06	0.000395558	0.000254453	MET/MAP2K1/RAP1B/CSF1/RRAS/CNR1/KIT/BCAR1	8
hsa04010	MAPK signaling pathway	9/41	294/8223	1.07963e-05	0.000437248	0.000281271	MET/MAP2K4/MAP2K1/RAP1B/RPS6KA5/CSF1/RRAS/KIT/NTRK2	9
hsa04014	Ras signaling pathway	8/41	236/8223	1.72172e-05	0.000557836	0.000358842	MET/MAP2K1/RAP1B/CSF1/RRAS/KIT/NTRK2/ETS1	8
hsa04218	Cellular senescence	6/41	156/8223	0.000109956	0.00267881	0.00172321	E2F5/MAP2K1/CCNE2/CDK6/RRAS/ETS1	6
hsa01522	Endocrine resistance	5/41	98/8223	0.000115751	0.00267881	0.00172321	NOTCH1/MAP2K1/RPS6KB1/NOTCH2/JAG1	5
hsa04668	TNF signaling pathway	5/41	114/8223	0.000236007	0.00460057	0.00295943	MAP2K4/MAP2K1/RPS6KA5/CSF1/JAG1	5
hsa04360	Axon guidance	6/41	182/8223	0.000255587	0.00460057	0.00295943	MET/EFNB2/EPHA4/RRAS/ROCK1/PTCH1	6
hsa04151	PI3K-Akt signaling pathway	8/41	354/8223	0.000299029	0.00478585	0.00307861	MET/MAP2K1/CCNE2/RPS6KB1/CSF1/CDK6/KIT/NTRK2	8
hsa05221	Acute myeloid leukemia	4/41	67/8223	0.000324965	0.00478585	0.00307861	RUNX1/MAP2K1/RPS6KB1/KIT	4
hsa05211	Renal cell carcinoma	4/41	69/8223	0.000363897	0.00479228	0.00308276	MET/MAP2K1/RAP1B/ETS1	4
hsa05230	Central carbon metabolism in cancer	4/41	70/8223	0.000384566	0.00479228	0.00308276	MET/MAP2K1/LDHA/KIT	4
hsa04115	p53 signaling pathway	4/41	73/8223	0.000451615	0.00522583	0.00336165	CCNE2/CDK6/MDM4/CYCS	4
hsa05205	Proteoglycans in cancer	6/41	205/8223	0.000484214	0.00522951	0.00336401	MET/MAP2K1/RPS6KB1/RRAS/ROCK1/PTCH1	6
hsa01521	EGFR tyrosine kinase inhibitor resistance	4/41	79/8223	0.000610125	0.00617752	0.00397384	MET/MAP2K1/AXL/RPS6KB1	4
hsa04024	cAMP signaling pathway	6/41	225/8223	0.000791714	0.00712543	0.00458361	MAP2K1/RAP1B/ATP2B1/RRAS/ROCK1/PTCH1	6
hsa05163	Human cytomegalovirus infection	6/41	225/8223	0.000791714	0.00712543	0.00458361	MAP2K1/RPS6KB1/CDK6/ROCK1/BCAR1/CYCS	6
hsa05222	Small cell lung cancer	4/41	92/8223	0.00108287	0.00897708	0.00577473	CCNE2/CDK6/SKP2/CYCS	4
hsa05165	Human papillomavirus infection	7/41	331/8223	0.00110828	0.00897708	0.00577473	NOTCH1/MAP2K1/CCNE2/RPS6KB1/CDK6/NOTCH2/JAG1	7
hsa04722	Neurotrophin signaling pathway	4/41	119/8223	0.0027934	0.0214334	0.0137876	MAP2K1/RAP1B/RPS6KA5/NTRK2	4
hsa04330	Notch signaling pathway	3/41	59/8223	0.00308202	0.0214334	0.0137876	NOTCH1/NOTCH2/JAG1	3
hsa05169	Epstein-Barr virus infection	5/41	202/8223	0.00310843	0.0214334	0.0137876	MAP2K4/CCNE2/CDK6/SKP2/CYCS	5
hsa04510	Focal adhesion	5/41	203/8223	0.00317532	0.0214334	0.0137876	MET/MAP2K1/RAP1B/ROCK1/BCAR1	5
hsa04110	Cell cycle	4/41	127/8223	0.00353281	0.0228926	0.0147262	E2F5/CCNE2/CDK6/SKP2	4
hsa05135	Yersinia infection	4/41	137/8223	0.00463196	0.0279244	0.0179631	MAP2K4/MAP2K1/ROCK1/BCAR1	4
hsa05166	Human T-cell leukemia virus 1 infection	5/41	222/8223	0.00465407	0.0279244	0.0179631	MAP2K4/MAP2K1/CCNE2/FOSL1/ETS1	5
hsa04371	Apelin signaling pathway	4/41	139/8223	0.00487655	0.0282143	0.0181496	MAP2K1/RPS6KB1/JAG1/RRAS	4
hsa05218	Melanoma	3/41	72/8223	0.00540673	0.0291963	0.0187813	MET/MAP2K1/CDK6	3
hsa05223	Non-small cell lung cancer	3/41	72/8223	0.00540673	0.0291963	0.0187813	MET/MAP2K1/CDK6	3
hsa05226	Gastric cancer	4/41	149/8223	0.0062308	0.030859	0.0198508	MET/MAP2K1/CCNE2/RPS6KB1	4
hsa05212	Pancreatic cancer	3/41	76/8223	0.00628609	0.030859	0.0198508	MAP2K1/RPS6KB1/CDK6	3
hsa05220	Chronic myeloid leukemia	3/41	76/8223	0.00628609	0.030859	0.0198508	RUNX1/MAP2K1/CDK6	3
hsa04934	Cushing syndrome	4/41	155/8223	0.00715318	0.0336845	0.0216684	MAP2K1/CCNE2/RAP1B/CDK6	4
hsa05131	Shigellosis	5/41	247/8223	0.00727752	0.0336845	0.0216684	RPS6KA5/RPS6KB1/ROCK1/BCAR1/CYCS	5
hsa05161	Hepatitis B	4/41	162/8223	0.00833889	0.0374921	0.0241177	MAP2K4/MAP2K1/CCNE2/CYCS	4
hsa04012	ErbB signaling pathway	3/41	85/8223	0.00856302	0.0374921	0.0241177	MAP2K4/MAP2K1/RPS6KB1	3
hsa05210	Colorectal cancer	3/41	86/8223	0.00884213	0.0376954	0.0242485	MAP2K1/RPS6KB1/CYCS	3
hsa05225	Hepatocellular carcinoma	4/41	168/8223	0.00945287	0.0392658	0.0252587	MET/MAP2K1/RPS6KB1/CDK6	4
hsa04658	Th1 and Th2 cell differentiation	3/41	92/8223	0.0106291	0.0430477	0.0276915	NOTCH1/NOTCH2/JAG1	3
hsa04350	TGF-beta signaling pathway	3/41	96/8223	0.0119287	0.0471329	0.0303194	E2F5/RPS6KB1/ROCK1	3
hsa04062	Chemokine signaling pathway	4/41	192/8223	0.0148704	0.0573573	0.0368965	MAP2K1/RAP1B/ROCK1/BCAR1	4
hsa05167	Kaposi sarcoma-associated herpesvirus infection	4/41	194/8223	0.0153947	0.0579988	0.0373092	MAP2K4/MAP2K1/CDK6/CYCS	4
hsa04066	HIF-1 signaling pathway	3/41	109/8223	0.0167642	0.0617229	0.0397048	MAP2K1/LDHA/RPS6KB1	3
hsa05219	Bladder cancer	2/41	41/8223	0.017592	0.0633312	0.0407394	MAP2K1/RPS6KA5	2
hsa04670	Leukocyte transendothelial migration	3/41	114/8223	0.0188769	0.0664796	0.0427647	RAP1B/ROCK1/BCAR1	3
hsa05207	Chemical carcinogenesis - receptor activation	4/41	212/8223	0.0206461	0.0711632	0.0457775	MAP2K1/RPS6KB1/NOTCH2/JAG1	4
hsa04935	Growth hormone synthesis, secretion and action	3/41	120/8223	0.0215996	0.0714675	0.0459732	MAP2K4/MAP2K1/BCAR1	3
hsa05417	Lipid and atherosclerosis	4/41	215/8223	0.0216167	0.0714675	0.0459732	MAP2K4/RAP1B/POU2F1/CYCS	4
hsa04919	Thyroid hormone signaling pathway	3/41	121/8223	0.0220733	0.0715174	0.0460053	NOTCH1/MAP2K1/NOTCH2	3
hsa04380	Osteoclast differentiation	3/41	128/8223	0.0255489	0.0811554	0.0522052	MAP2K1/FOSL1/CSF1	3
hsa04810	Regulation of actin cytoskeleton	4/41	229/8223	0.0265169	0.0826103	0.0531411	MAP2K1/RRAS/ROCK1/BCAR1	4
hsa04910	Insulin signaling pathway	3/41	137/8223	0.030428	0.0930064	0.0598287	FLOT2/MAP2K1/RPS6KB1	3
hsa05162	Measles	3/41	139/8223	0.0315748	0.0947244	0.0609338	CCNE2/CDK6/CYCS	3
hsa04140	Autophagy - animal	3/41	141/8223	0.0327442	0.0964467	0.0620417	MAP2K1/RPS6KB1/RRAS	3
hsa05132	Salmonella infection	4/41	249/8223	0.034601	0.100096	0.0643891	MAP2K4/MAP2K1/RRAS/CYCS	4
hsa04072	Phospholipase D signaling pathway	3/41	148/8223	0.0370149	0.1052	0.0676726	MAP2K1/RRAS/KIT	3
hsa04150	mTOR signaling pathway	3/41	156/8223	0.0422312	0.117816	0.0757879	MAP2K1/RPS6KB1/SKP2	3
hsa05160	Hepatitis C	3/41	157/8223	0.0429082	0.117816	0.0757879	MAP2K1/CDK6/CYCS	3
hsa04720	Long-term potentiation	2/41	67/8223	0.0437426	0.118105	0.075974	MAP2K1/RAP1B	2
hsa04664	Fc epsilon RI signaling pathway	2/41	68/8223	0.0449286	0.119319	0.0767546	MAP2K4/MAP2K1	2
hsa05120	Epithelial cell signaling in Helicobacter pylori infection	2/41	70/8223	0.0473362	0.123685	0.0795633	MET/MAP2K4	2
hsa04022	cGMP-PKG signaling pathway	3/41	167/8223	0.0499787	0.128517	0.0826715	MAP2K1/ATP2B1/ROCK1	3
